# Supplementary material for: Impact of indispensable amino acid supplementation on gut function in children at high risk of environmental enteropathy: protocol for an international coordinated group of randomised controlled trials
Source: BMJ Open. 2026 Apr 24;16(4):e105456. doi: 10.1136/bmjopen-2025-105456 (PMC13110547; doi:10.1136/bmjopen-2025-105456)
Supplement: online supplemental file 2 [file bmjopen-16-4-s002.xlsx]

## Sheet: SPIRIT Criteria
Section	Item	Item	OVERALL	Ghana	India	Malawi	Morocco	Phillipines	Zambia
Title	1	Descriptive title identifying the study design, population, interventions, and, if applicable, trial acronym Scientific title of the study as it appears in the protocol submitted for funding and ethical review. Include trial acronym if available.	Investigation of Amino Acid Supplementation for Treating Environmental Enteric Dysfunction Among Malnourished Children: a coordinated group of randomized controlled trials	The efficacy of amino acid supplementation in treating environmental enteric dysfuntion: a randomized controlled trial	To measure the protein digestibility and absorption by minimally invasive stable isotope-based methods and to assess the effect of amino acid based intervention on Environmental Enteric Dysfunction.	The Efficacy of Amino Acid Supplementation in Treating Environmental Enteric Dysfunction Among Children at risk of Malnutrition	Use of stable isotopes to assess the bioavailability of indispensable amino acids in children with enteropathies (in French: Utilisation des isotopes stables pour l’évaluation de la biodisponibilité des acides aminés indispensables chez des enfants présentant des entéropathies)	The Efficacy of Amino Acid Supplementation on Gut Function and Nutritional Status in Filipino Children Below Three Years Old	The efficacy of amino acid supplementation in treating Zambian children with Environmental Enteropathy and stunting
		Public Title- Title intended for the lay public in easily understood language.	N/A	N/A	N/A	Efficacy of IAA supplementation on EED in Malawi	N/A	N/A	AMAZE 2
Trial registration	2a	Trial identifier and registry name. If not yet registered, name of intended registry	N/A	Pan African Clinical Trials Registry (PACTR): PACTR202311714091884	Study is approved by Clinical Trials Registry India (CTRI) government of India's official clinical trial registry, the Indian Council of Medical Research. CTRI Number: CTRI/2024/06/069187 (Attached approval from CTRI).	ClinicalTrials.gov: NCT06617130 (https://clinicaltrials.gov/study/NCT06617130)	Clinicaltrial.gov : NCT07256028 (https://clinicaltrials.gov/study/NCT07256028)	ClinicalTrials.gov: NCT06676215 (https://clinicaltrials.gov/study/NCT06676215)	Pan Africal Clinical Trials Registry (PACTR): PACTR202406819114423
	2a	Date when trial was officially registered in the Primary Registry.	N/A	2023-11-10	19/06/2024	2024-09-27	2025-11-28	2024-11-04	20/06/2024 (to PACTR)
		Secondary Identifying Numbers Other identifiers besides the Trial Identifying Number allocated by the Primary Registry, if any. These include: The Universal Trial Number (UTN) Identifiers assigned by the sponsor (record Sponsor name and Sponsor-issued trial number (e.g. protocol number)) Other trial registration numbers issued by other Registries (both Primary and Partner Registries in the WHO Re…	N/A	Food and Drug Authority (FDA Ghana): number FDA/HPT/VVC/CTD/CTA/25/0091	N/A	N/A	N/A	FIERC-2023-004	UNZABREC: UNZA-5358-2024 ZAMRA: ZAMRA-WEB-24/CTR/0012 NHRA: NHRA-1362/09/07/2024
		Contact for Public Queries- Email address, telephone number and postal address of the contact who will respond to general queries, including information about current recruitment status.	Prof. Douglas Morrison Scottish Universities Environmental Research Centre (SUERC) University of Glasgow, East Kilbride, Scotland, UK. Email: douglas.morrison@glasgow.ac.uk	Seyram Elom Achoribo, PhD, Radiological and Medical Sciences Institute, Ghana Atomic Energy Commission. P. O. Box LG 80 Kwabenya-Accra. Telephone: 0243674503. Email: elom.achoribo@gaec.gov.gh. Deborah Nuro-Ameyaw, MPhil, Radiological and Medical Sciences Institute, Ghana Atomic Energy Commission. P. O. Box LG 80 Kwabenya-Accra. Telephone: 0505258977. Email: deborah.nuro-ameyaw @gaec.gov.gh.	Sarita Devi, PhD Lecturer, Department of Physiology and Nutrition Sarjapur Road, Koramangala (3rd block), Bangalore-560034, Karnataka, India. Telephone: 080 4946 6304 Email: sarita@sjri.res.in	Kenneth Maleta, MBBS, PhD, Public Health & Nutrition Research Group (PHNG), Department of Nutrition and Dietetics, School of Global and Public Health, Kamuzu University of Health Sciences, Private Bag 360, Blantyre 312223, Malawi. Tel. +265 888 232 202, E-mail: kmaleta@kuhes.ac.mw	Mohammed El Mzibri Biology and Medical Research Unit, National Centre for Energy, Nuclear Sciences and Techniques (CNESTEN), Rabat, Morocco Email: elmzibri@cnesten.org.ma	Michael E Serafico Department of Science and Technology Food and Nutrition Research Institute (DOST-FNRI), DOST Complex, General Santos Avenue, Bicutan, Taguig City, Philippines. Email: michael.serafico@fnri.dost.gov.ph	Paul Kelly, MD Tropical Gastroenterology and Nutrition Group, Department of Medicine, University of Zambia School of Medicine, Lusaka, Zambia. Email: m.p.kelly@qmul.ac.uk.
		Contact for Scientific Queries- There must be clearly assigned responsibility for scientific leadership to a named Principal Investigator. The PI may delegate responsibility for dealing with scientific enquiries to a scientific contact for the trial. This scientific contact will be listed in addition to the PI. “Note: The information provided in here is functional and not personal, it is recommen…	Prof. Douglas Morrison Scottish Universities Environmental Research Centre (SUERC) University of Glasgow, East Kilbride, Scotland, UK. Email: douglas.morrison@glasgow.ac.uk	Seyram Elom Achoribo, PhD, Radiological and Medical Sciences Institute, Ghana Atomic Energy Commission. P. O. Box LG 80 Kwabenya-Accra. Telephone: 0243674503. Email: elom.achoribo@gaec.gov.gh. Deborah Nuro-Ameyaw, MPhil, Radiological and Medical Sciences Institute, Ghana Atomic Energy Commission. P. O. Box LG 80 Kwabenya-Accra. Telephone: 0505258977. Email: deborah.nuro-ameyaw @gaec.gov.gh.	Sarita Devi, PhD Lecturer, Department of Physiology and Nutrition Sarjapur Road, Koramangala (3rd block), Bangalore-560034, Karnataka, India. Telephone: 080 4946 6304 Email: sarita@sjri.res.in	Kenneth Maleta, MBBS, PhD, Public Health & Nutrition Research Group (PHNG), Department of Nutrition and Dietetics, School of Global and Public Health, Kamuzu University of Health Sciences, Private Bag 360, Blantyre 312223, Malawi. Tel. +265 888 232 202, E-mail: kmaleta@kuhes.ac.mw	Mohammed El Mzibri Biology and Medical Research Unit, National Centre for Energy, Nuclear Sciences and Techniques (CNESTEN), Rabat, Morocco Email: elmzibri@cnesten.org.ma	Michael E Serafico Department of Science and Technology Food and Nutrition Research Institute (DOST-FNRI), DOST Complex, General Santos Avenue, Bicutan, Taguig City, Philippines. Email: michael.serafico@fnri.dost.gov.ph	Paul Kelly, MD Tropical Gastroenterology and Nutrition Group, Department of Medicine, University of Zambia School of Medicine, Lusaka, Zambia. Email: m.p.kelly@qmul.ac.uk.
		URL link to protocol file(s) with version and date	The Coordinated Study Protocol available on request from: Prof. Douglas Morrison Scottish Universities Environmental Research Centre (SUERC) University of Glasgow, East Kilbride, Scotland, UK. Email: douglas.morrison@glasgow.ac.uk	https://pactr.samrc.ac.za/ (search: PACTR202311714091884)	https://ctri.nic.in/Clinicaltrials/login.php (search 069187)	https://clinicaltrials.gov/study/NCT06617130	https://clinicaltrials.gov/study/NCT07256028	https://clinicaltrials.gov/study/NCT06676215	https://pactr.samrc.ac.za/ (search: PACTR202406819114423)
		Anticipated or actual date of enrolment of the first participant.	N/A	Anticipated	Actual - August 17th, 2025	Actual - June 18th, 2025	Anticipated	Actual - July 15, 2025	Actual: Oct 10, 2025
		Recruitment status of this trial: Pending: participants are not yet being recruited or enrolled at any site Recruiting: participants are currently being recruited and enrolled Suspended: there is a temporary halt in recruitment and enrolment Complete: participants are no longer being recruited or enrolled	N/A	Pending	Complete	Complete	Pending	Recruiting	Recruiting
Protocol version	3	Date and version identifier	N/A	v2025/07/23	v 2023/08/03	v1.2. 2023/04/13	v 2025/11/17	v7_7Apr2025	v0.11_251022
Funding	3	Sources and types of financial, material, and other support Major source(s) of monetary or material support for the trial (e.g. funding agency, foundation, company, institution). Primary Sponsor The individual, organization, group or other legal entity which takes responsibility for initiating, managing and/or financing a study. The Primary Sponsor is responsible for ensuring that the trial is pr…	International Atomic Energy Agency (IAEA) coordinated research project E4.30.36 project ‘The Efficacy of Amino Acid Supplementation in Treating Environmental Enteric Dysfunction Among Children at Risk of Malnutrition.	Same as overall	Same as overall	Same as overall	Same as overall	Same as overall, with secondary support from the International Atomic Energy Agency (IAEA) Technical Cooperation project PHI6027.	Same as overall, with secondary support from the MRC-UKRI 'Novel tools for evaluating intestinal dysfunction in children and adults with malnutrition' (MR/V012452/1) project
Roles and responsibilities	5a	Names, affiliations, and roles of protocol contributors	Protocol paper: Authorship list Gwenyth O. Lee1, Victor Owino2, Amster Fei P. Baquiran3, Roshini M. Pasanna4, Seyram Elom Achoribo5, Beatrice Amadi6, Toufik Meskini7 , Kenneth Maleta8, Claire Gaudichon9, Michael E. Serafico3, Shalini Gajanan Hegde4, Carl Vincent D. Cabanilla3, Sarita Devi4, Mohammed El Mzibri7 , Andrew F. Brouwer10, Anura Kurpad4, Paul Kelly6,11, Douglas J. Morrison12* 1. Rutgers…	Investigators • Regina Turkson Address: Kwame Nkrumah University of Science and Technology, College of Science, Department of Biochemistry and Biotechnology, Kumasi – Ghana. Telephone: 0244013000 Email: reggieturkie@gmail.com • Charles Apprey, PhD Address: Kwame Nkrumah University of Science and Technology, College of Science, Department of Biochemistry and Biotechnology, Kumasi – Ghana. Telephon…	Investigators Dr. Anura V Kurpad, Professor Department of Physiology and Nutrition St. Johns Medical College Bangalore, KARNATAKA, 560034, India Phone: 08049466321 email: a.kurpad@sjri.res.in Dr Sarita Devi, Lecturer Department of Physiology and Nutrition St. Johns Medical College Bangalore, KARNATAKA, 560034, India Phone: 9986426938 email: sarita@sjri.res.in	Investigators Kenneth Maleta, PhD 1 Andrew Matchado, PhD 1 Felix Pensulo Phiri, PhD 2 Wongani Nyangulu, MSc 1 Raphael Chipatala, BEd 1 John Kamwendo, BSc1 Jenala Njiram’madzi FC PAED3 Participating Academic Institutions 1Public Health & Nutrition Research Group (PHNG), Department of Nutrition and Dietetics, School of Global and Public Health, Kamuzu University of Health Sciences 2Department of Nu…	Investigators Mohammed El Mzibri Biology and Medical Research Unit, National Centre for Energy, Nuclear Sciences and Techniques (CNESTEN), Rabat, Morocco Email: elmzibri@cnesten.org.ma	Investigators Amster Fei P. Baquiran Michael E. Serafico Carl Vincent D. Cabanilla Melissa S. Borlagdan Allysa Mae C. Tungol Jeff McRowen A. Espulgar Asuncion C. Torres Cristle Jude C. Serrano Mike Angelo V. Cabanes	Investigators Principal Investigator: Professor Paul Kelly, MD FRCPE Tropical Gastroenterology and Nutrition Group, St Augustine Clinic 26 Esther Lungu Road Kamwala South Lusaka, Zambia. Email: m.p.kelly@qmul.ac.uk Co-investigator: Dr Beatrice Amadi MD MMed DipPaedGastroenterol Tropical Gastroenterology and Nutrition Group, St Augustine Clinic 26 Esther Lungu Road Kamwala South Lusaka, Zambia Ema…
	5b	Name and contact information for the trial sponsor	International Atomic Energy Commission Vienna International Centre, P.O. Box 100, A-1400 Vienna, Austria Telephone: (Landline and Mobile): (+43 1) 2600 Fax: (+43 1) 26007 Email: Official.Mail@iaea.org;v.owino@iaea.org	Nutrition Research Centre, Radiological and Medical Sciences Research Institute, Ghana Atomic Energy Commission. P. O. Box LG 80, Kwabenya-Accra.	Division of Nutrition, St. John’s Research Institute, St. John’s National Academy of Health Sciences (a Unit of CBCI Society for Medical Education) Bangalore, India	Department of Nutrition and Dietetics, School of Global and Public Health, Kamuzu University of Health Sciences, Blantyre, Malawi.	National Centre for Energy, Nuclear Sciences and Techniques (CNESTEN), Rabat, Morocco	Food and Nutrition Research Insitute, Philippines	Sponsor: TROPGAN St Augustine Clinic 26 Esther Lungu Road Kamwala South Lusaka, Zambia admin@tropgan.com Sponsor’s representative: Ms Milika Sakala St Augustine Clinic 26 Esther Lungu Road Kamwala South Lusaka, Zambia admin@tropgan.com
	5c	Role of study sponsor and funders, if any, in study design; collection, management, analysis, and interpretation of data; writing of the report; and the decision to submit the report for publication, including whether they will have ultimate authority over any of these activities	Protocol paper: The IAEA was involved in study design, data collection and drafting of the manuscript.	The IAEA was involved in study design, data collection and drafting of the manuscript.	The IAEA was involved in study design, data collection and drafting of the manuscript.	The IAEA was involved in study design, data collection and drafting of the manuscript.	The IAEA was involved in study design, data collection and drafting of the manuscript.	The IAEA was involved in study design, data collection and drafting of the manuscript.	The IAEA was involved in study design, data collection and drafting of the manuscript. The MRC was not involved in study design; collection, analysis, and interpretation of data; writing of the report.
	5d	Composition, roles, and responsibilities of the coordinating centre, steering committee, endpoint adjudication committee, data management team, and other individuals or groups overseeing the trial, if applicable (see Item 21a for data monitoring committee)	Coordinating center: The committee for the coordinated project is comprised of the co-authors Steering committee: N/A Data management team: Data management for the coordinated research project is lead by Dr. Gwenyth Lee and Dr. Andrew Brouwer Data and safety monitoring committee: Each trial site will appoint their own Data Safety and Monitoring Board, independent of the sponsor, according to loca…	Project Management Regina Turkson PhD student researcher responsible for sample preparation, administration of treatment, data collection, analysis, and report writing. Charles Apprey PhD Research Supervisor and Co-investigator in charge of direct monitoring of the entire research process, ensure strict adherence to the treatment protocol and ethics. Seyram Elom Achoribo, PhD, Senior Research Sci…	Coordinating center: IAEA, Data management team - Dr Anura Kurpad, Mr Puroshottam, DSMB - independent, 3 member team consisting of a public health expert,a pediatrician and a biostatistician (Dr Pratibha Dwarkanath, Dr Nikith D Souza, Dr Tinku Thomas)	Principal investigator: Dr. Kenneth Maleta is a medical doctor and professor in the School of Global and Public Health at Kamuzu University of Health Sciences. He has coordinated the design of the trial and will be the overall overseer of the trial implementation. Co –Principal Investigators in alphabetical order Mr Raphael Chipatala holds a Bachelor’s degree in Arts (Public Administration). He i…	The project is managed by Dr. Mohammed El Mzibri, head of the Life Sciences Division at the National Centre of Energy, Nuclear Sciences and Techniques, and Pr Toufik Meskini, Professor of pediatrics at the Faculty of Medecine and Pharmacy of Rabat, and pysician in the pediatrics, hepato-gastroenterology and nutrition department at the academic children’s hospital of Rabat, Ibn Sina University Hos…	Coordinating center:IAEA, Project management team: Amster Fei P. Baquiran Michael E. Serafico Carl Vincent D. Cabanilla Melissa S. Borlagdan Allysa Mae Tungol Jeff McRowen A. Espulgar Asuncion C. Torres Cristle Jude C. Serrano Mike Angelo V. Cabanes	DSMB: Dr Philip Ayieko Dr Veronica Mulenga Professor Rose Kambarami Dr Isaac Fwemba
INTRODUCTION
Background and rationale	6a	Description of research question and justification for undertaking the trial, including summary of relevant studies (published and unpublished) examining benefits and harms for each intervention Health Condition(s) or Problem(s) Studied Primary health condition(s) or problem(s) studied (e.g., depression, breast cancer, medication error). If the study is conducted in healthy human volunteers belon…	Protocol paper. 'Introduction' section	Same as overall	Same as overall	Same as overall	Same as overall	Same as overall	Same as overall
	6b	Explanation for choice of comparators	Protocol paper. 'Introduction' section	Same as overall	Same as overall	Same as overall	Same as overall	Same as overall	Same as overall
Objectives	7	Specific objectives or hypotheses	Protocol paper -study objectives. Study Objectives: The objectives of this study are to determine the effects of indispensable amino acid (IAA) supplementation on: 1) The dual sugar lactulose/rhamnose ratio (LR) test 2) Secondary outcomes, including i) other biomarkers of EE (plasma intestinal fatty acid binding protein, plasma lipopolysaccharide binding protein, fecal myeloperoxidase and fecal n…	Same as overall	Same as overall	Same as overall	Same as overall	Same as overall	2.1 Primary Objective (PO) PO1. Determine the effects of essential amino acid (EAA) supplementation on the change in gut permeability as assessed by lactulose percent recovery and the L/R ratio from baseline (day 0) to follow-up (day 28). The dual sugar lactulose-rhamnose urine test is the most widely used non-invasive test of EE. The excretion of the two sugars in the urine is considered to be a…
Trial design	8	Description of trial design including type of trial (eg, parallel group, crossover, factorial, single group), allocation ratio, and framework (eg, superiority, equivalence, noninferiority, exploratory) Study design including: Assignment (single arm, parallel, crossover or factorial)	Protocol paper. 'Overview of the Trial Design' section. We will conduct a group of six coordinated, randomized controlled trials. We conduct coordinated trials instead of a single, multi-site trial to adhere to local regulatory and administrative guidelines, as well as the logistical capacities of the site. Each site will adhere to a core protocol, with variation in recruitment procedures (e.g., …	Open label randomized controlled trial	Open label randomized controlled trial	Open label randomized controlled trial	Open label randomized controlled trial	Open label randomized controlled trial - parallel	Open label randomized controlled trial
METHODS: Participants, interventions, and outcomes
Study setting	9	Description of study settings (eg, community clinic, academic hospital) and list of countries where data will be collected. Reference to where list of study sites can be obtained Countries of Recruitment The countries from which participants will be, are intended to be, or have been recruited at the time of registration.	Protocol Paper. This study will be conducted in 6 community-based settings: in Accra, Ghana (Ghana Atomic Energy Commission); Bangalore, India (St. John’s Research Institute); Manila, Philippines (Food and Nutrition Research Institute); Blantyre, Malawi (Kamuzu University of Health Science), Rabat, Morocco (National Center for Energy, Nuclear Sciences and Techniques) and Lusaka, Zambia (TROPGAN a…	The Princess Marie Louise Children's hospital: Princess Marie Louie Children's Hospital is a hospital in Accra Metropolitan District, Greater Accra Region. The hospital is situated close to Sacred Heart Roman Catholic Church and the place of worship of the Church of Pentecost. It lies in the Northern part of the Ashiedu Keteke Sub-metro of the Accra Metropolitan Area with a Latitude 5.54465° or 5…	A semiurban community based setting	The project will be carried out in areas served by Mangochi district hospital and three health centres (Mpondasi, Kukalanga, and Assalam) in Mangochi District, southern Malawi (see Figure 1). The project team has had ongoing child health-related research projects in Mangochi District for almost 20 years. Mangochi district hospital outpatient clinic and each of the health centres serve estimated p…	The pediatrics, hepato-gastroenterology and nutrition P-III department of the academic children’s hospital of Rabat, Ibn Sina University Hospital, is in an urban hospital, located in Rabat and receiving patients from both rural and urban areas	The study will be conducted im the cities of Taguig, Parañaque, and Pateros, considering the stunting rates among under-five years old children living in poor households based on 2018 ENNS data of DOST-FNRI (30.1%, 37.4%, and 40.6% 29 respectively) as well as their proximity from the FNRI where most of the data collection will be conducted.	Children will be recruited from Misisi, a highly disadvantaged community where undernutrition and stunting are prevalent.
Eligibility criteria	10	Inclusion and exclusion criteria for participants. If applicable, eligibility criteria for study centres and individuals who will perform the interventions (eg, surgeons, psychotherapists) Key Inclusion and Exclusion Criteria Inclusion and exclusion criteria for participant selection, including age and sex. Other selection criteria may relate to clinical diagnosis and co-morbid conditions; exclus…	Protocol Paper. Inclusion and exclusion criteria will be assessed by study staff Inclusion Criteria Of either sex 18-36 months old Stunted (LAZ<-2) For African sites, able and willing to undergo HIV testing Parent, caregiver or guardian able and willing to provide written informed consent Exclusion Criteria <18 months old >36 months old Wasted (WLZ <-2) Overweight (WLZ>2) Moderate and severe anem…	Same as overall	Same as overall	Same as overall, with the following alterations to inclusion criteria: Parent and/or caretaker willing to undergo HIV testing.	Same as overall	Same as overall	Same as overall, with the following alterations to inclusion criteria: Severe stunting (LAZ<-3) (instead of stunting LAZ < -2) Parent and/or caretaker willing to undergo HIV testing.
Interventions	11a	Interventions for each group with sufficient detail to allow replication, including how and when they will be administered (for specific guidance see TIDieR checklist and guide) Intervention(s) For each arm of the trial record a brief intervention name plus an intervention description. Intervention Name: For drugs use generic name; for other types of interventions provide a brief descriptive name…	Protocol Paper. Study Intervention. Following the baseline study assessments, each participant will receive habitual complementary foods (In the control group), or habitual foods supplemented with IAAs (histidine, isoleucine, leucine, lysine, methionine, phenylalanine, threonine, tryptophan, and valine (in the intervention group). The study will collect samples of the habitual meals from each sit…	Same as overall	Same as overall	Same as overall	Same as overall	Same as overall	Same as overall
	11b	Criteria for discontinuing or modifying allocated interventions for a given trial participant (eg, drug dose change in response to harms, participant request, or improving/worsening disease)	Coordinated Study Protocol. Patients will be removed from the protocol therapy when any of the criteria listed below in the ‘Off Study Criteria’ section apply. Reason for ending protocol therapy and the date the patient was removed from treatment will be documented. All patients who discontinue treatment will be asked to comply with protocol specific follow-up procedures. The only exception to th…	Same as overall	Same as overall	Same as overall	Same as overall	Same as overall	Same as overall
	11c	Strategies to improve adherence to intervention protocols, and any procedures for monitoring adherence (eg, drug tablet return, laboratory tests)	Protocol Paper: Intervention monitoring: Given the importance of good uptake for the success of the trial, 3 number of meals per week (12 out of the 28 days period) will be directly observed by the study team. Uptake on non-observed days will be based on the caregiver’s report. On each intervention monitoring day, a questionnaire will also be administered to assess child morbidity that day and on…	Same as overall	Same as overall	Same as overall	Same as overall	Same as overall	Same as overall
	11d	Relevant concomitant care and interventions that are permitted or prohibited during the trial	N/A	N/A	N/A	N/A	N/A	N/A	N/A
	12	Primary, secondary, and other outcomes, including the specific measurement variable (eg, systolic blood pressure), analysis metric (eg, change from baseline, final value, time to event), method of aggregation (eg, median, proportion), and time point for each outcome. Explanation of the clinical relevance of chosen efficacy and harm outcomes is strongly recommended	Protocol Paper Primary Outcomes. Lactulose:rhamnose dual-sugar test. Markers of intestinal function in infancy have been found to predict attained height in early childhood34. These results suggest that changes in EE biomarkers can be useful surrogate endpoints in intervention studies to reduce growth faltering and ameliorate stunting. Surrogate endpoints like these are especially useful when stu…	Same as overall	Same as overall	Same as overall	Same as overall	Same as overall	Same as overall
Outcomes		The Primary Outcome should be the outcome used in sample size calculations, or the main outcome(s) used to determine the effects of the intervention(s). Most trials should have only one primary outcome. Example: Outcome Name: Depression Metric/method of measurement: Beck Depression Score Timepoint: 18 weeks following end of treatment	Outcome: change in L/R ratio (ΔLR) Metric/method of measurement: urinary L/R ratio Timepoint: endline(study day 29-30) - baseline (study day -1 - 0)	Same as overall	Same as overall	Same as overall	Same as overall	Same as overall	Same as overall
		Key Secondary Outcomes Secondary outcomes are outcomes which are of secondary interest or that are measured at timepoints of secondary interest. A secondary outcome may involve the same event, variable, or experience as the primary outcome, but measured at timepoints other than those of primary interest. As for primary outcomes, for each secondary outcome provide: The name of the outcome (do not …	Outcome: change in fecal myeloperoxidase (MPO) Metric/method of measurement: fecal MPO concentration Timepoint: endline(study day 29-30) - baseline (study day -1 - 0) Outcome: change in fecal neopterin (NEO) Metric/method of measurement: fecal NEO concentration Timepoint: endline(study day 29-30) - baseline (study day -1 - 0) Outcome: change in amino acid digestion, assessed by a dual-stable isot…	Same as overall	Same as overall	Same as overall	Same as overall	Same as overall	PO1. Our primary outcome is the change in the L/R ratio from baseline to endline. Because L/R ratios are generally not normally distributed, we will use the nonparametric Wilcoxon rank-sum test to compare between the supplementation and control groups within each site. For combined analyses we will use logistic regression models (outcome: L/R ratio above v. below EE cut-off, exposure: interventio…
	12.1	Provide a rationale for the selection of the domain for the trial's primary outcome	Protocol paper: Lactulose:rhamnose dual-sugar test. Markers of intestinal function in infancy have been found to predict attained height in early childhood34. These results suggest that changes in EE biomarkers can be useful surrogate endpoints in intervention studies to reduce growth faltering and ameliorate stunting. Surrogate endpoints like these are especially useful when studying long-term, …	Same as overall	Same as overall	Same as overall	Same as overall	Same as overall	Same as overall
	12.2	If the analysis metric for the primary outcome represents within-participant change, define and justify the minimal important change in individuals	Coordinated Study Protocol: While minimal important changes in LR ratios are not established, we are statistically powered to detect is sstandardized effect size of 0.40 or greater (a change in ΔLR equal to or greater than 0.4 standard deviations) with an α value of 5% and 80% power. This is equivalent to changes in LR reported in response to other nutritional interventions. Effect sizes of 0.5 a…	Same as overall	Same as overall	Same as overall	Same as overall	Same as overall	Same as overall
	12.3	If the outcome data collected are continuous but will be analyzed as categorical (method of aggregation), specify the cutoff values to be used	N/A	N/A	N/A	N/A	N/A	N/A	N/A
	12.4	If outcome assessments will be performed at several time points after randomization, state the time points that will be used for analysis	N/A	N/A	N/A	N/A	N/A	N/A	N/A
	12.5	If a composite outcome is used, define all individual components of the composite outcome	N/A	N/A	N/A	N/A	N/A	N/A	N/A
Participant timeline	13	Time schedule of enrolment, interventions (including any runins and washouts), assessments, and visits for participants. A schematic diagram is highly recommended (see Figure)	Protocol paper - study timeline figure.	N/A	N/A	N/A	N/A	N/A	N/A
Sample size	14	Estimated number of participants needed to achieve study objectives and how it was determined, including clinical and statistical assumptions supporting any sample size calculations Sample Size Sample Size consists of: Number of participants that the trial plans to enrol in total. Number of participants that the trial has enrolled.	Protocol paper. Sample size. The sample size for this study is based on the minimum number of participants necessary to observe differences in the primary outcome variable (ΔLR) between intervention and control groups47,48. Each site will contribute data from 60 children, for a total of 360 children across 6 sites. Assuming an intra-class correlation coefficient (ICC) of 0.1 in ΔLR ratios based o…	N=80 Calculation of the significance of sample size: Sample size (n) = 80 (40 cases and 40 controls) Moderate effect size (Cohen's d = 0.5 or OR = 2.5) Categorical Outcome Variable (e.g., presence/absence of a characteristic) Proportion in cases (p1) =0.5 (assuming 50% prevalence in cases) - Proportion in controls (p2) = 0.3 (assuming 30% prevalence in controls) -Sample size (n) = 40 per group - …	Same as overall	Same as overall	Same as overall	Same as overall	Same as overall
Recruitment	15	Strategies for achieving adequate participant enrolment to reach target sample size	Protocol paper. 'Data Collection & Participant Timeline' section. Each study site will follow their own preferred protocol for recruitment and enrollment.	Prospective study participants will be identified through the Child Welfare Clinic (CWC) at the Princess Marie Louise Children’s Hospital and from nearby daycare centres. Caregivers of children aged 12–36 months will be invited to a pre-eligibility screening, conducted either at the hospital or within the community. During this visit, caregivers will be briefed on the study and the screening proc…	Recruitment is achieved by reaching out to local community groups and leaders for widespread screening. Also approach through community school networks for screening and recruitment	Recruitment Potential study participants will be identified from villages around Mangochi district hospital using information from a census conducted as part of a demographic surveillance system that is conducted by the study team. Parents with children aged 9-18 months will be invited to a preeligibility screening visit which will occur in the community. During the visit, parents will be briefed…	Recruitment will be based on hospital admission. Follow-up will then be carried out at home.	Recruitment The parents/caregivers of potential participants will be recruited into the study with the help of Barangay Nutrition Scholars/Barangay Health Workers.	Recruitment The caregivers of potential participants will be recruited into the study by door-to-door screening of children in the relevant age range. Interested mothers will be invited to group discussions to explain the trial in detail and to hear the opinion of other mothers and the research teams’ responses.
METHODS: Assignment of interventions (for controlled trials)
Allocation: Sequence generation	16a	Method of generating the allocation sequence (eg, computer-generated random numbers), and list of any factors for stratification. To reduce predictability of a random sequence, details of any planned restriction (eg, blocking) should be provided in a separate document that is unavailable to those who enrol participants or assign interventions. For randomized trials: the allocation concealment mec…	Protocol paper: Randomization: Following enrollment, participants will be assigned into either the intervention arm or the control arm of the study. Block randomization will be employed to ensure comparable allocation in the sequence of assignments of the participant. The randomization sequence generation and allocation for the trial will be conducted by the coordinating team at Rutgers Universit…	Same as overall (Randomization by coordinating team at Rutgers)	Same as overall (Randomization by coordinating team at Rutgers)	Same as overall (Randomization by coordinating team at Rutgers)	Recruitment will take place at the hospital. Participants will be randomly assigned to the control or intervention group. The first draw will determine which group the first patient belongs to; the second patient will then automatically be assigned to the remaining group, and so on.	Same as overall (Randomization by coordinating team at Rutgers)	Same as overall (Randomization by coordinating team at Rutgers)
Allocation concealment mechanism	16b	Mechanism of implementing the allocation sequence (eg, central telephone; sequentially numbered, opaque, sealed envelopes), describing any steps to conceal the sequence until interventions are assigned	Protocol paper: Randomization. Randomization data will be provided to study sites using opaque, sealed envelopes.	Same as overall (Sequentially number, opaque, sealed envelopes)	Same as overall (Sequentially number, opaque, sealed envelopes)	Same as overall (Sequentially number, opaque, sealed envelopes)	The allocation sequence will be implemented using sequential numbering, which will be managed by the PhD student, who is a physician in the hospital.	Same as overall (Sequentially number, opaque, sealed envelopes)	Same as overall (Sequentially number, opaque, sealed envelopes)
Implementation	16c	Who will enrol participants, and who will assign participants to interventions		principal investigator	Screening and enrolling participants is done by the research tean. Assigning the intervention is done by our research assistant (Mr Purushottam) who is not part of the enrolment process. The team doing data analysis will not be aware of the assigned intervention	Screening and enrolling participant will be conducted done by the research tean.	Screening and enrolling participant will be conducted done by the research tean.	The parents/caregivers of potential participants will be recruited into the study with the help of Barangay Nutrition Scholars/Barangay Health Workers.	Study nurses will enrol partipating children. Randomisation is performed by opening envelopes by the trial pharmacist and data manager
Blinding (Masking)	17a	Who will be blinded after assignment to interventions (eg, trial participants, care providers, outcome assessors, data analysts), and how Masking (is masking used and, if so, who is masked)	Protocol paper: The study will be unblinded.	N/A	N/A	N/A	N/A	N/A	N/A
	17b	If blinded, circumstances under which unblinding is permissible, and procedure for revealing a participant's allocated intervention during the trial	Protocol paper: The study will be unblinded.	N/A	N/A	N/A	N/A	N/A	N/A
METHODS: Data collection, management, and analysis
Data collection methods	18a	Plans for assessment and collection of outcome, baseline, and other trial data, including any related processes to promote data quality (eg, duplicate measurements, training of assessors) and a description of study instruments (eg, questionnaires, laboratory tests) along with their reliability and validity, if known. Reference to where data collection forms can be found, if not in the protocol	Protocol paper. Biological sample collection and archiving. All biological samples (blood, urine, feces, and breath) will be collected, prepared, and preserved as per the study protocol SOPs. The study staff will collect all the biological samples of the study participants on enrollment day and at the end of the intervention at the follow-up visit. Fecal samples are collected and preserved after …	Same as overall	Same as overall	Same as overall	Same as overall	Same as overall	Same as overall
	18a.i	Describe what is known about the responsiveness of the study instruments in a population similar to the study sample	Protocol paper. The LR test is the most commonly used method to assess intestinal disruption in EE.	Same as overall	Same as overall	Same as overall	Same as overall	Same as overall	Same as overall
	18a.2	Describe who will assess the outcome (eg, nurse, parent)	Protocol paper. The primary outcome is the urinary L/R ratio. Urine samples will be sent to St. John’s Research Institute laboratory for L/R analysis by Gas Chromatography Mass Spectrometry (GCL/MS).	Same as overall	Same as overall	Same as overall	Same as overall	Same as overall	Same as overall
	18b	Plans to promote participant retention and complete follow-up, including list of any outcome data to be collected for participants who discontinue or deviate from intervention protocols	Coordinated Study Protocol. Each study site will follow their own preferred protocol for retention. There are no plans to collect outcome data from participants who drop-out from the study.	Same as overall	Same as overall	Same as overall	Same as overall	Same as overall	Same as overall
	19	Plans for data entry, coding, security, and storage, including any related processes to promote data quality (eg, double data entry; range checks for data values). Reference to where details of data management procedures can be found, if not in the protocol	Coordinated Study Protocol. Each study site will follow their own preferred protocol for entry of demographic survey questions and anthropometry.	The pre and post data analysis will be organized and stored in excel format if requested other data format including comma-separate-value (CSV), STATA can be transformed. The data used log will document all data related to the project. The research team will have access to a robust and secure network drive controlled/ managed by a designated person at the Nutrition Research Centre.\	Data will be entered by many field workers. Data wil be checked independently by another member every week for double data entry; & range checks conducted for data values.	Data will be collected via electronic case report forms (questionnaires)on an Open Data Kit (ODK) application on tablets	The data will be collected via questionnaire and entered by the interviewers using double data entry to enable verification of the data values.	Data will be encoded in protected electronic data sheets, which are only accessible by authorized personnel. Double data entry will be implemented to ensure accuracy, and periodic data verification checks will be conducted by assigned data manager. Furthermore, data validation will be conducted by setting automated range checking. Source documents will be securely stored in a file safe cabinet.	Continuous data monitoring will be carried out by the internal team. This will involve the verification of source data, data entry accuracy, and the resolution of any discrepancies identified. The internal team will ensure that data is complete, accurate, and promptly entered into the trial database.
Statistical methods	20a	Statistical methods for analysing primary and secondary outcomes. Reference to where other details of the statistical analysis plan can be found, if not in the protocol	Protocol paper. Statistical Analysis: To assess the effect of amino acid supplementation on markers of gut function in stunted children, we will first calculate summary values for the LR, 13C-SBT, and the DSIT. Each of these tests may be summarized in various ways, and so our primary and secondary summary measures for each test are determined a priori. The LR test is the urinary excretion ratio (…	Same as overall	Same as overall	Same as overall	Same as overall	Same as overall	Same as overall
	20b	Methods for any additional analyses (eg, subgroup and adjusted analyses	Coordinated Study Protocol. Data from each study site will be analyzed separately. Pooled analyses will be conducted if preliminary analyses indicate that this is appropriate.	N/A	N/A	N/A	N/A	N/A	N/A
	20c	Definition of analysis population relating to protocol nonadherence (eg, as randomised analysis), and any statistical methods to handle missing data (eg, multiple imputation)	Protocol paper. Intention-to-treat analyses will be applied.	Same as overall	Same as overall	Same as overall	Same as overall	Same as overall	Same as overall
METHODS: Monitoring
Data monitoring	21a.	Composition of data monitoring committee (DMC); summary of its role and reporting structure; statement of whether it is independent from the sponsor and competing interests; and reference to where further details about its charter can be found, if not in the protocol. Alternatively, an explanation of why a DMC is not needed	Protocol paper: Data safety monitoring plan: Each trial will appoint their own data safety and monitoring board, independent of the sponsor, according to the legal and regulatory requirements of their setting.	A local monitor and the national Ghana Food and Drug Authority (FDA) lmonitoring team will ensure accurate data collection and management of data.	An independent DSMB has been appointed. The DSMB is a 3 member team consisting of a public health expert,a pediatrician and a biostatistician (Dr Pratibha Dwarkanath, Dr Nikith D Souza, Dr Tinku Thomas)	No independent data safety review board is proposed for the trial. All adverse events will be documented according to standard operating procedures and graded by the study physicians. Suspected serious adverse events (SAE) will be reported to the principal investigator within 24 hours of the study team’s knowledge of the event	The trial does not have an independent data safety review board. All adverse events will be recorded in accordance with hospital procedures and classified by the doctors responsible for the study. Any suspected serious adverse events will be reported to the principal investigators within 24 hours of the study team becoming aware of them.	In the Philippines, the intervention is regulated as a food product, rather than a pharmaceutical. As such, no DSMB was required by the regulatory agency.	A DSMB will be constituted. The study team will meet with the DSMB every six months or more frequently depending on the activity of the protocol. The discussion will include matters related to the safety of study participants (SAE/UaP reporting), validity and integrity of the data, enrolment rate relative to expectations, characteristics of participants, retention of participants, adherence to th…
	21b	Description of any interim analyses and stopping guidelines, including who will have access to these interim results and make the final decision to terminate the trial	Coordinated Study Protocol. No planned intermin analyses.	Same as overall	Same as overall	Same as overall	Same as overall	Same as overall	Same as overall
Harms	22	Plans for collecting, assessing, reporting, and managing solicited and spontaneously reported adverse events and other unintended effects of trial interventions or trial conduct	Protocol paper: Monitoring for adverse events: Study participants will be monitored for any adverse events or significant changes in clinical status. If any adverse events are observed, participants will be referred for treatment. The specific protocol for referral and treatment is separately established by the local site. All adverse events will be reported to the appropriate ethics review board…	Same as overall	Same as overall	Same as overall	Same as overall	Same as overall	Same as overall
Auditing	23	Frequency and procedures for auditing trial conduct, if any, and whether the process will be independent from investigators and the sponsor	Coordinated Study Protocol. Each trial will follow their own protocol for auditing.	External Monitoring (FDA) External monitoring will be carried out by an independent monitor to ensure objective oversight of the clinical trial. This includes periodic site visits at key stages—start-up, recruitment, and closeout—to assess protocol adherence and overall trial conduct. The monitor will verify data accuracy by reviewing selected source documents and comparing them with entries in t…	Auditing is conducted during a 3 monthly meeting of the DSMB.	Every 3 months the PI will submit a report of all adverse events to COMREC. In case of an SAE, the principal investigator will notify COMREC of the SAE within 24-48 hours of being aware of the SAE. The PI will provide annual progess reports to COMREC	Auditing is conducted during a 3 monthly meeting.	Formal trial-specific audits are not planned as the intervention is regulated as food product. However, progress reports including reports on adverse events are submitted to the Institutional ERC for review which may lead to further audit or site visit.	External Monitoring The external monitoring will be conducted by an independent monitor to ensure an unbiased review of trial conduct and data quality. The external monitoring plan includes: • Independent Site Visits: Independent monitor will conduct periodic site visits to oversee the trial’s conduct, ensure adherence to the protocol, and assess the integrity of data collected. These visits will…
Ethics and disseminatipn
Research ethics approval	24	Research ethics committee/institutional review board (REC/IRB) approvals	Protocol paper: Ethics and dissemination: The study protocols have been approved by the institutional review boards relevant to each study site:	Ghana Health Service Ethics Review Committee, Research and Development Division Ghana Health Service, P.O. Box MB190, GA-050-3303, Study number GHS-ERC (Approval date: 4 October 2024)	Institutional Ethical Committee (IEC), Ground Floor, St. John’s Medical College, St. John’s National Academy of Health Sciences, Study number 198/2023 (Approval date: October 2024, India)	Kamuzu University of Health Sciences Research and Ethics Committee (KUREC), Study Number P.02233992 (Approval date: 18 April 2023, Malawi)	Ethics Committee for Biomedical Research, Faculty of Medicine and Pharmacy, Rabat. Ref CERB 22/23 (Approval date: 13 May 2024, Morocco)	Food and Nutrition Research Institute Institutional Ethics Review Committee (FIERC), Study number FIERC-2023-004 (Approval date: 28 June 2024, Philippines)	University of Zambia Biomedical Research Ethics Committee, Study number 5358-2024 (Approval date: 15 June 2024, Zambia).
Protocol amendments	25	Plans for communicating important protocol modifications (eg, changes to eligibility criteria, outcomes, analyses) to relevant parties (eg, investigators, REC/IRBs, trial participants, trial registries, journals, regulators)	Coordinated Study Protocol. Each trial will follow their own protocol for communicating important protocol modifcations to trial registry, regulators, and IRBs. Protocol modifications will also be shared with the CRP coordinating team via email.	A periodic report will be sent to the Ghana health service ethical board and the FDA. Any chages will be communicated by the PI to these bodies.	Same as overall	Same as overall	Same as overall	Same as overall	Any important protocol modifications will be commnuicated by email to trial registry, regulators, and IRBs. Protocol modifications will also be shared with the CRP coordinating team via email.
Consent or assent	26a	Who will obtain informed consent or assent from potential trial participants or authorised surrogates, and how (see Item 32)	Coordinated Study Protocol. Each trial will follow their own protocol for informed consent.	Consent is obtained by study team representatives.	Consent is obtained by study team representatives.	Consent is obtained by trained study team representatives delegated by the PI to do so.	Consent is obtained by study team representatives.	Consent is obtained by study team representatives.	Consent will be obtained by experienced nurses in the participant's preferred language
	26b	Additional consent provisions for collection and use of participant data and biological specimens in ancillary studies, if applicable	Coordinated Study Protocol. Each trial will follow their own protocol.	N/A	N/A	N/A	N/A	N/A	Specimen Banking TROPGAN holds a valid National Health Research Authority (NHRA) Biobank license (NHRAB-B-003/01/08/2023) for sample storage, effective 1st August 2023, in compliance with the National Health Research (Bio-Banking) Regulations, 2020, under the National Research Act, 2013 (Act No. 2 of 2013). All unused patient samples collected for this study will be retained by TROPGAN under this…
Confidentiality	27	How personal information about potential and enrolled participants will be collected, shared, and maintained in order to protect confidentiality before, during, and after the trial	Coordinated Study Protocol. Each trial will follow their own protocol.	Confidentiality of all information received from the study will be ensured. Access to the data by study identification number will only be available to study investigators, data entry personnel and laboratory personnel.	Data will be collected. The participants name will be coded so as not be directly identified. Confidentiality will be maintained by the reserach staff while obtaining data . The data will be stored in a locked space accessible only to the study team or on password protected computers	The records of this study will be kept securely at the Kamuzu University of Health Sciences. Personal details will not be known by or released to anybody other than the project team. Unique identification number will be assigned to the child and all information including samples collected will be identified using this number and not the child’s name.	Confidentiality of all information received from the study will be ensured by assigning a unique ID to each participant. Access to the data by study ID number will only be available to study investigators, data entry personnel and laboratory personnel.	All the information that will be gathered will remain confidential. A unique code will 5 be assigned for every mother-child pair participant that will conceal the participants’ identity in 6 all the forms/records that will be used and compiled in this study. The names of the mother 7 and child will not appear in any project report or publication. Hard copies of study files will be 8 stored in a l…	Data and samples will be labelled only with the subject’s de-identified study number and date.
Declaration of interests	28	Financial and other competing interests for principal investigators for the overall trial and each study site	Protocol paper. The author(s) declared the following potential conflicts of interest with respect to the research, authorship, and/or publication of this article: Author Owino is employed by the IAEA.	Same as overall	Same as overall	Same as overall	Same as overall	Same as overall	Same as overall
Access to data	29	Statement of who will have access to the final trial dataset, and disclosure of contractual agreements that limit such access for investigators IPD sharing statement Statement regarding the intended sharing of deidentified individual clinical trial participant-level data (IPD). Should indicate whether or not IPD will be shared, what IPD will be shared, when, by what mechanism, with whom and for w…	Protocol paper. Access to Data and dissemination policy: Data described in the manuscript will be made available upon request to principal investigators of each site according to institutionally required data use agreements.	Same as overall	Same as overall	Same as overall	Same as overall	Same as overall	Same as overall
Ancillary and post-trial care	30	Provisions, if any, for ancillary and post-trial care, and for compensation to those who suffer harm from trial participation	Coordinated Study Protocol. Each trial will follow their own protocol.	A follow up of three months is planmed in the protocol, and an inssurance cover was taken for each participant.	There is no risk of indirect injury involved due to subject’s participation in the study. Subjects will be provided with medical care (if required) at St John's Medical college Hospital and cost will be borne by the study investigator.	Any adverse reactions arising during the study will be treated within the national health system, i.e. there is no special health insurance for the study participants. In case of acute hospitalisation to a local mission hospital during the trial follow-up period, the trial budget will cover the hospital and transportation costs. If needed, the study team will also aid in transportation to appropr…	All auxiliary and post-operative care, if needed, will be provided at children’s hospital of Rabat, Ibn Sina University Hospital, included in the routine care of these patients	In cases in which injury or adverse event is related to the intervention study, the participant is entitled to compensation including expenses for hospitalization, transportation, and necessary treatment/medicines.	Clinical trials insurance has been procured to cover any harms which might result. Incidental illnesses will be treated during the period of the trial.
Dissemination policy	31a	Plans for investigators and sponsor to communicate trial results to participants, healthcare professionals, the public, and other relevant groups (eg, via publication, reporting in results databases, or other data sharing arrangements), including any publication restrictions	Coordinated Study Protocol. Each trial will follow their own protocol.	The means of research dissimination will be by engagement with the mothers or care givers of the participants, then by publication and through IAEA and FDA databases according to their regulations and laws.	Participants will be communicated their results on request. Data dissemination for Indian site will be through publication	The results will be distributed and discussed with the local community, representatives of the Ministry of Health and Population and Kamuzu University of Health Sciences, Malawi. Main findings will be published in international peer-reviewed journals and the Malawi Medical Journal. The study material will also be used for post-graduate training of Malawian students.	All participants will be communicated their results. Data dissemination will be through publications, communications and seminars.	The mother will be informed about the child’s anthropometric measurements and the results of the doctor’s assessment during the screening. In case of medical findings, the participant will be referred to have further consultation. Since the analysis of the samples take time, results of the tests will not be shared. But the results will be published in scientific/academic publications. It may be p…	At the end of the research the findings will be distributed to the health care providers, administrators, policy makers directly affected by the results by publishing the results in a peer-reviewed journal and making presentations at national (NHRC) and international research symposia.
	31b	Authorship eligibility guidelines and any intended use of professional writers	Coordinated Study Protocol. We will follow ICJME guidelines in determining eligibility for authorship. There is no planned use of professional writers.	Same as overall	Same as overall	Same as overall	Same as overall	Same as overall	Same as overall
	31c	Plans, if any, for granting public access to the full protocol, participant-level dataset, and statistical code	Protocol paper. Access to Data and dissemination policy: Data described in the manuscript will be made available upon request to principal investigators of each site according to institutionally required data use agreements.	Same as overall	Same as overall	Same as overall	Same as overall	Same as overall	Same as overall
Appendices
Informed consent materials	32	Model consent form and other related documentation given to participants and authorised surrogates	Protocol paper. Appendix "Combined Consent forms"	See appendix "Combined Consent forms"	See appendix "Combined Consent forms"	See appendix "Combined Consent forms"	See appendix "Combined Consent forms"	See appendix "Combined Consent forms"	See appendix "Combined Consent forms"
Biological specimens	33	Plans for collection, laboratory evaluation, and storage of biological specimens for genetic or molecular analysis in the current trial and for future use in ancillary studies, if applicable	Coordinated Study Protocol. Appendix "Detailed Biological Specimen Methods"	Same as overall	Same as overall	Same as overall	Same as overall	Same as overall	Same as overall
END
